# Supplementary material for: Heterocyclic Iminoquinones and Quinones from the National Cancer Institute (NCI, USA) COMPARE Analysis
Source: Molecules. 2023 Jul 4;28(13):5202. doi: 10.3390/molecules28135202 (PMC10343902; doi:10.3390/molecules28135202)
Supplement: Supplementary file 1 [file molecules-28-05202-s001.zip]

Archive with 1 entries (1 files):
- molecules-2459210-supplementary.pdf
